# Supplementary material for: Next-Generation Sequencing to Determine Changes in the Intestinal Microbiome of Juvenile Sturgeon Hybrid (Acipenser gueldenstaedtii♀ × Acipenser baerii♂) Resulting from Sodium Butyrate, Β-Glucan and Vitamin Supplementation
Source: Genes (Basel). 2024 Sep 28;15(10):1276. doi: 10.3390/genes15101276 (PMC11507316; doi:10.3390/genes15101276)
Supplement: Supplementary file 1 [file genes-15-01276-s001.zip]

Archive with 1 entries (1 files):
- genes-3203271-supplementary.pdf
